# Supplementary material for: An All-in-One Tool for 2D Atherosclerotic Disease Assessment and 3D Coronary Artery Reconstruction
Source: J Cardiovasc Dev Dis. 2023 Mar 19;10(3):130. doi: 10.3390/jcdd10030130 (PMC10056488; doi:10.3390/jcdd10030130)
Supplement: Supplementary file 1 [file jcdd-10-00130-s001.zip]

Archive with 1 entries (1 files):
- jcdd-2273644-supplementary.pdf
